# Supplementary material for: Prediction of Monoclonal Antibody Pharmacokinetics in Pediatric Populations Using PBPK Modeling and Simulation
Source: Pharmaceutics. 2025 Jul 5;17(7):884. doi: 10.3390/pharmaceutics17070884 (PMC12298552; doi:10.3390/pharmaceutics17070884)
Supplement: Supplementary file 1 [file pharmaceutics-17-00884-s001.zip]

Archive with 1 entries (1 files):
- pharmaceutics-3700365-supplementary.pdf
